# Supplementary material for: Unraveling the paternal genetic structure and forensic traits of the Hui population in Liaoning Province, China using Y-chromosome analysis
Source: BMC Genomics. 2023 Nov 17;24:691. doi: 10.1186/s12864-023-09774-8 (PMC10655310; doi:10.1186/s12864-023-09774-8)
Supplement: Supplementary file 1 — Additional file 1: Supplementary Table S1. The primer sequence of the Basic SNaPshot assay and 5 higher resolution SNaPshot assays for Y Haplogroups. [file 12864_2023_9774_MOESM1_ESM.xlsx]

## Sheet: Supplementary Table S1
Supplementary Table S1 The primer sequence of the Basic SNaPshot assay and 5 higher resolution SNaPshot assays for Y Haplogroups
SNaPshot assay	Marker	Y Haplogroup	Primers		The product Size
1	M427	F2	F	GCATGGATCACAAGGACAAGAG	212
			R	ACTGTCACCAGGCTGGAATG
			SBE	GCCTGCTGGGTGTGATGGTGCAT	24
	M242	Q	F	GCCTCCTGATGATTCATGTAATGTGATAGTATCTTG	192
			R	TAGAACAACTCTGAAGCGGTGG	192
			SBE	GCCTCCAAAAAGGTGACCAAGGTGCT	27
	M174	D	F	GCCGTGCGTTCTTCTCCGTCAC	130
			R	AAATGCACCCCTCACTTCTG	130
			SBE	GCCTCCTCTGCACCCCTCACTTCTGCACT	30
	M168	CT	F	TGGAGATAATTCTGGTGGCTGTG	100
			R	TAAACATCTCTTACCCAAACTGCTAAA	100
			SBE	GCCTCCTCCTGGAGTATGTGTTGGAGGTGAGT	33
	M89	F	F	CCACAGAAGGATGCTGCTCAG	136
			R	GGAGAGGCTGGCACACTTTG	136
			SBE	GCCTCCTCCCCTGCAACTCAGGCAAAGTGAGAGAT	36
	M130	C	F	GTGAAGGAAGGTATGAGGCATGTG	161
			R	TCTCTTCAGCAACAGTAAGTCGAATG	161
			SBE	GCCTCCTCCCCTCCGCAGGGCAATAAACCTTGGATTTC	39
	M145	DE	F	TTAATAGGAGGGCTGGGATTC	133
			R	ATACTTGCCTCCACGACTTTCC	133
			SBE	GCCTCCTCCCCTCCCCTTTCCTAGACACCAGAAAGAAAGGC	42
	M45	P1	F	TGTGGACTTTACGAACCAACCTT	139
			R	TTGTTTGTTTCTTAAATCCTACTATCTCCT	139
			SBE	GCCTCCTCCCCTCCCCTCCCGGACCTCAGAAGGAGCTTTTTGC	44
	P326	LT	F	TTAGGGTCCCTCAGTGGATACTTG	95
			R	GGTTCTGGTGCCAGGCTATC	95
			SBE	GCCTCCTCCCCTCCCCTCCTGCCTAAGCAGAGGAAAATAGTACAG	46
	M479	R2	F	CCCTTCCAACAATGGTCTCCTTT	112
			R	AGGTGGTGGAAGATGGAAGTGAT	112
			SBE	GCCTCCTCCCCTCCCCTCCCCTCCTCCAACAATGGTCTCCTTTTTGC	48
	P310	R1b1a1b1a1	F	GGAACAGGTAGGTGGTATTTGG	168
			R	GGAGGCTGATACACGAGAATC	168
			SBE	GCCTCCTCCCCTCCCCTGGTTACATAAATAAGGTTTTTTTTTGGTTG	48
	M122	O2	F	GGCGATGCTGATATGCTAGTTC	170
			R	CTTGGTAAACTCTACTTAGTTGCCT	170
			SBE	GCCTCCTCCCCTCCCCTCCCCTCCTTTATTCAGATTTTCCCCTGAGAGC	50
	M231	N	F	GAAAATGTGGGCTCGTTTTAAT	195
			R	AGAGTCTTTCACATCATCCAGTACA	195
			SBE	GCCTCCTCCCCTCCCCTCCCCTCCCCTTCTTTGACGATCTTTCCCCCAATT	52
	M55	D1b	F	GGCAAGAGAAAAGAAACATGTGA	219
			R	TGTCTCACTGTGAAAGCTACTACTTCT	219
			SBE	GCCTCCTCCCCTCCCCTCCCCTCCCAACTCTTAACTGGATGACTGATGAAAAT	54
	L901	H	F	GCCTCCTCCCCACAAGCAATTTAGGCAAAAGAGT	215
			R	AGAAAGGCAAACTCCACTGTAAT	215
			SBE	GCCTCCTCCCCTCCCCTCCCCTCCCCTCTTTTCATTTCTGTTTCAACTGCTCCTT	56
	M207	R	F	AAATCAGAAGTATCCCTGAAGAAGGAA	204
			R	CTAGGCTGTTCGCTGCTACG	204
			SBE	GCCTCCTCCCCTCCCCTCCCCTCCCCTCCGGCAAATGTAAGTCAAGCAAGAAATTTA	58
	M20	L	F	GCCGCCCTTTGTGTCTGTGAGTTTC	223
			R	ACCTACACACATCCTCCCGTAT	223
			SBE	GCCTCCTCCCCTCCCCTCCCCTCCCCTCCAATGCAACCATCTATTTTTAATTTTTCAAA	60
	F1329	GHIJK	F	GCCTCAGTTTGCCCTCCAA	207
			R	GTCAGACACAGGTGATAATAGAATCTC	207
			SBE	GCCTCCTCCCCTCCCCTCCCCTCCCCTCCCCACAACATTATCTGAAAAAAAAGTAAGGACA	62
	M9	K	F	CCTGAAATACAGAACTGCAAAGAAAC	108
			R	ACATAACTAAGTATGTAAGACATTGAACG	108
			SBE	GCCTCCTCCCCTCCCCTCCCCTCCCCTCCCCTCCCCTCCCAAGAAACGGCCTAAGATGGTTGAA	65
	M175	O	F	GTTAGTGCTCTGTGACATACCAATC	176
			R	ACTGATACCTTTGTTTCTGTTCATTCT	176
			SBE	GCCTCCTCCCCTCCCCTCCCCTCCCCTCCCCTCCCCTCCCCTCCGGCACATGCCTTCTCACTTCTC	67
	M346	Q1b	F	GTCTCTGAGCTGACAAGGAACATTAAG	126
			R	TTCCACTCACTCTGCCTACCTG	126
			SBE	GCCTCCTCCCCTCCCCTCCCCTCCCCTCCCCTCCCCTCCCCAGTAGGACAGCAATTTACAAAGACAAG	69
	M172	J2	F	AGTTTCTCAGATCTAATAATCCAGTATCAA	145
			R	CCCTTTGGTGGCATAGTATCTT	145
			SBE	GCCTCCTCCCCTCCCCTCCCCTCCCCTCCCCTCCCCTCCCCTCCCCTCCCCCCAAACCCATTTTGATGCTT	72
	M119	O1a	F	GCCTCCGGTTATTCCAATTCAGCATACAGG	142
			R	GTCACGAAGTGCAAGTTAGAGAT	142
			SBE	GCCTCCTCCCCTCCCCTCCCCTCCCCTCCCCTCCCCTCCCCTCCCCGGTTATTCCAATTCAGCATACAGGC	72
	M201	G	F	AGTTTCTCAGATCTAATAATCCAGTATCAA	145
			R	CCCTTTGGTGGCATAGTATCTT	145
			SBE	GCCTCCTCCCCTCCCCTCCCCTCCCCTCCCCTCCCCTCCCCTCCCATCCAACACTAAGTACCTATTACGAAAA	74
	M170	I	F	CATGTTTGTTCAAATAATTGCAGCTCTTA	189
			R	AGAACTAAACTTGCCAATTACTTTCAAC	189
			SBE	GCCTCCTCCCCTCCCCTCCCCTCCCCTCCCCTCCCCTCCCCTCCCCTCCTGAGACACAACCCACACTGAAAAAAA	76
	P295	P	F	GCCTCCTCCTCACAGGCAGGATAGTAACATCTTC	198
			R	TGGCATATTGCTGAGCTTAGAGTT	198
			SBE	GCCTCCTCCCCTCCCCTCCCCTCCCCTCCCCTCCCCTCCCCTCCCCTTTTTGACCTATTCCACAAAGATGATATTAC	78
	CTS11499	N1~	F	AAGGGTCCAGGTGTTCATTTGT	186
			R	ATCCACTGTTAGATGTAGCAATGC	186
			SBE	GCCTCCTCCCCTCCCCTCCCCTCCCCTCCCCTCCCCTCCCCTCCCCTCCCCTCCGGCTGATTCTGTAAGGGACAAAGAA	80
	F2930	N1b	F	GCCTCAAGAGGTGTTGGAGGGACATT	165
			R	AGCCAATGACTGCTGATACAAGA	165
			SBE	GCCTCCTCCCCTCCCCTCCCCTCCCCTCCCCTCCCCTCCCCTCCCCTCCCCTCATTTACTTACACATTTGCCTTATTTTCA	82
	M304	J	F	GGTATTGGGGTAGGCAAAGAAAA	201
			R	GGCTTCTAGCTTCATCTGCATTGTACT	201
			SBE	GCCTCCTCCCCTCCCCTCCCCTCCCCTCCCCTCCCCTCCCCTCCCCTCCCCTCCCCGTCTTATACCAAAATATCACCAGTTGT	84
	M3	Q1b1a1a	F	TGTGAATCTGAAATTTAAGGGCATCT	96
			R	CAAATAGGTTGACCTGACAATGGG	96
			SBE	GCCTCCTCCCCTCCCCTCCCCTCCCCTCCCCTCCCCTCCCCTCCCCTCCCCTCCCTTTCATTTTAGGTACCAGCTCTTCCTAATT	86
	M173	R1	F	GCCAGCACAGTACTCACTTTAGGTTTG	230
			R	GCTTCTCCTGGACCATCTGTATA	230
			SBE	GCCTCCTCCCCTCCCCTCCCCTCCCCTCCCCTCCCCTCCCCTCCCCTCCCCTCCCCTATCATTTCTGAATATTAACAGATGACAAAG	88
2	L26	J2a1	F	CATCCGACTTACTATTGCTGAAGAGA	81
			R	TAAGCCACTACTGTAATTTAGCCACTG
	L26		SBE	GCCTCGCCACTGCTCTGTTTGGC	24
	F1756	C2b1a1b1	F	GACTGTGACTAATCAGGAGGCTAC	182
			R	GCTTGTTAAGGTCTTCATCATCACTT
	F1756		SBE	GCCTGCTTGCAGACAAAACATTTGGC	27
	M82	H1a1a	F	ATTTCAGCAAGACAAAGGGAATAAAG	186
			R	AATGGCATGAAGCATGTAAGGAA
	M82		SBE	GCCTCCTTGCAATAATTCTGCATTTTCAT	30
	P15	G2a	F	GCCTTACAGGCACACTCAACAGACA	160
			R	CAGCCCACTTGTGGACTTTATC
	P15		SBE	GCCTCCTCCAATGCTTGAGGTTCTGAATCTTA	33
	Z12209	C2c1a2	F	GCCTCCTCCATCCAGCAGAGAATAAGTATATTTGAGTAT	205
			R	TGGTGATTATTGGTTCTAAGGTGTTAC
	Z12209		SBE	GCCTCCTCCCTCCAGTATGGCTTCAGAAAGGAAAG	36
	CTS722	G2a2b2a1a1c1b~	F	GCATTCTGTTGATGTCTCTGAAGG	133
			R	TAGTAGGGAGGCTCTCTGGGTA
	CTS722		SBE	GCCTCCTCCCCTCGTCCTCCTGGAATTATCTGAAACCA	39
	P303	G2a2b2a	F	AACATTAGGGATCATAGTTCCTTTGC	126
			R	AGAACTAATGAAGAGAACAATGGTGAA
	P303		SBE	GCCTCCTCCCCTCCCAAAACAAGGTGATGGACTGGATGATA	42
	M69	H1a	F	CTGTACTCCTGGGTAGCCTGTT	170
			R	GCAGAATTATTGCATGAGATATTGAATGT
	M69		SBE	GCCTCCTCCCCTCCCCTCCAGGAGGCTGTTTACACTCCTGAAA	44
	M410	J2a	F	AGACCTAGTGGAGGCTTCTGAAC	192
			R	GGGAAACATCGTGATGGTTACTTTATC
	M410		SBE	GCCTCCTCCCCTCCCCTCCTTTGGGAGAAACATCTTGAGTTTCTG	46
	M407	C2c1a1a1	F	AGCAAATAAAGTAGATACAGGAGAAGGAT	166
			R	TGTGATAATCGCTTGTCTCTTGGTTA
	M407		SBE	GCCTCCTCCCCTCCCCTCCCCTGGCACTAAATCAACTTCTCCTTTGG	48
	L1373	C2b	F	GCTCTTAAAGCACAGGGAGGTTT	195
			R	CTCTTTAATACTCTGGGACTCACTATCTT
	L1373		SBE	GCCTCCTCCCCTCCCCTCCTTAATTGTTAAATATAAAGCCTGCAGAGGA	50
	L30	G2a2b	F	GCACAGCAACAACTACCACACTACT	150
			R	AGGCAAGACCATGTAGAGTATAGAA
	L30		SBE	GCCTCCTCCCCTCCCCTCCCCTCCCCATTTTAAACTTTGATTTTTTTGGTG	52
	M504	C2b1a3	F	GCCTTTATTTGAAATAATTAACATGACAGGAA	198
			R	CCTCTGAACGTCTAACCACAAT
	M504		SBE	GCCTCCTCCCCTCCCCTCCCCTCTTTTGGAACTATTGTTTTACAATACTGCAG	54
	M48	C2b1a2	F	GTTTTATCCCTTCCACTCTTAGCTTGAC	114
			R	TATAAGGATGAAACACTGAGGGCAACTA
	M48		SBE	GCCTCCTCCCCTCCCCTCCCCTCCCCTTTTCAGATTTCAGTCATGAAATTTGACA	56
	Z1338	C2c1	F	GCCTCCTCCTTGTACTCTTGTAATGTGGTGTCTT	175
			R	AGCAAGGATTGTCTCTTAGAACAGA
	Z1338		SBE	GCCTCCTCCCCTCCCCTCCCCTCCCCTCCAAAAGTTCTTCGTTAGTTTTCTCACAGA	58
	M47	J2a1a	F	GCCTCGCTAGTAGTGGTGCTTGATAATTGA	201
			R	AAAGTACCAGAAGAAGGCTGAAATC
	M47		SBE	GCCTCCTCCCCTCCCCTCCCCTCCCCTCCCAATCCAATCTGTAAATTTTATGTAAACTT	60
	L140	G2a2b2a1	F	GCCTCCTTCCTGTAAGCAAGGTCCATCT	123
			R	GGATGCAGACAGAAGTTGACAT
	L140		SBE	GCCTCCTCCCCTCCCCTCCCCTCCCCTCCCCCCTTTTATGCAGTCTGAAACCTTCCTACTA	62
	CTS2657	C2c1a1	F	GCTGTATGAAATCCTCGGGTCTC	155
			R	CTCAACTGTCCTTCCAATGATCCTT
	CTS2657		SBE	GCCTCCTCCCCTCCCCTCCCCTCCCCTCCCCTCCCCTCCCCTCCAGAGTTCGGCCTCCCTTTCT	65
	F3918	C2b1a1	F	GCTCATACACTATCTTGTTGAATGC	146
			R	TGCGTATAGCCACTCACTCG
	F3918		SBE	GCCTCCTCCCCTCCCCTCCCCTCCCCTCCCCTCCCCTCCCCTGTTCAGGCCTCAGCTGTTGAATAC	67
	M526	K2	F	GCTCTGTCATCAGGCTGAATCATA	116
			R	TGAGTGCAATGTCTTAGGTCTGT
	M526		SBE	GCCTCCTCCCCTCCCCTCCCCTCCCCTCCCCTCCCCTCCCCTCCCCCAAAAGTCTGGCACTACAGTGA	69
	M67	J2a1b	F	GCTCTATCTTCAAGTACGTGTCCTAA	219
			R	GTTGTGGAGTTTCCAACTTCATCATT
	M67		SBE	GCCTCCTCCCCTCCCCTCCCCTCCCCTCCCCTCCCCTCCCCTCCCCACTTGTTCGTGGACCCCTCTATAT	71
	CTS3385	C2c1a2b	F	GCCTCTTTGGAATAAAGCCACTGTCATTT	120
			R	CCACCCACTCTGTCTACTATTTC
	CTS3385		SBE	GCCTCCTCCCCTCCCCTCCCCTCCCCTCCCCTCCCCTCCCCTCTCTGTGAATGACAATGAAAGGAAAAATAA	73
	M267	J1	F	GATATACCAAGTCTGGATAGCGGATT	100
			R	GATTGCAGGCATCAGCTAGATTG
	M267		SBE	GCCTCCTCCCCTCCCCTCCCCTCCCCTCCCCTCCCCTCCCCTCCCCTGGATTCGATGGAAGCATTTTTGTAAATA	76
	M217	C2	F	TCGAGATCATTCTAATTACTGTATCTTCAT	140
			R	GCTGCTGTGGCTTTCATCAAA
	M217		SBE	GCCTCCTCCCCTCCCCTCCCCTCCCCTCCCCTCCCCTCCCCTCCCCTCCCCTGGAGAATGAAAAAGTTGGGTGACAC	78
	F845	C2c1b	F	TTTCTTTCTCAAACACACTAACTCAT	102
			R	CAAATGGAACATAATATTTATCTGTAGCC
	F845		SBE	GCCTCCTCCCCTCCCCTCCCCTCCCCTCCCCTCCCCTCCCCTCCCCTCCAAAAATTACTTTTGAGAACCAAGTAATCTG	80
3	F3373	N1~	F	GGTTGCCTGCCATTGTCTTC	108
			R	GCATACTTGAGTCTATTCCTGAGG
	F3373		SBE	TTCTACAGGCACCTCGTCCATC	23
	M269	R1b1a1b	F	ATCATGCCTAGCCTCATTCCTCTA	171
			R	CGCCCGGCCACTATACTTCT
	M269		SBE	GGGGAATGATCAGGGTTTGGTTAAT	26
	F1206	N1a	F	TGAAGACAGATGACACAGAAGGT	210
			R	CAGCATCAATCCATTAAGCATCCAT
	F1206		SBE	GCCTCCTATGAACACTGGACCACGGTGT	29
	M405	R1b1a1b1a1a1	F	TTCCTGAATAGCAAATCCCAAAGC	95
			R	CTGTATGTGTCTTCCTGTGTGTTT
	M405		SBE	GCCTCCTCGAATAGCAAATCCCAAAGCTCCA	32
	M178	N1a1a	F	TCTGCATGGATTAGTTGTTCATTCAC	146
			R	CTGTCTCTAACATGACTTCTGCTACT
	M178		SBE	GCCTCCTCCCCTTCTCCTGGCACACTAAGGAGCT	35
	M124	R2a	F	CTTCTTTCCCTCAACATAGTTATCTCA	204
			R	CAGCATCGCCTGAATACCTAGA
	M124		SBE	GCCTCCTCCCCTCCCCTATGGGGGGAACAGGGAAGT	37
	Z91	R1a1a1b1a2	F	GCCTCCACAACACACCTTGGCAACAA	154
			R	GTCACTGCAACTTCCACCTCT
	Z91(有1个错配)		SBE	GCCTCCTCCCCTCCCCTTGAGAGGCTGAGTCAGGAGAATC	41
	M2019	N1a1a1a1a4	F	TGTTGTTGCAGAGGTGATAGAATC	199
			R	GCCTCCTCCCAGAGAACACGGCTCCACATTG
	M2019		SBE	GCCTCCTCCCCTCCCCTCCGCCTCTGGGGTCTCAGGTATGATT	44
	M458	R1a1a1b1a1a	F	AAGAGTGCTAATAAGAAGTGACTTACA	186
			R	TTTCCTGGCTCTGTTTCATAAGAA
	M458		SBE	GCCTCCTCCCCTCCCCTCCCTGCCAGGGAATAAATTCCATTTGAT	46
	S4576	R1a1a1b2a2b	F	CCATTCCTTCCAGTAGCAGTGT	116
			R	ACTCCCACCAAGAGACAGGTA
	S4576		SBE	GCCTCCTCCCCTCCCCTCCCCTCTTTCTGGGGGCCATAAGATACTGT	48
	Z645	R1a1a1b	F	AAGTCCTGGCTTCTGGTATGAA	135
			R	ACTCATCTCTTGGAACAGTCTTCA
	Z645		SBE	GCCTCCTCCCCTCCCCTCCCCTACTCATCTCTTGGAACAGTCTTCAAGT	50
	L657.1	R1a1a1b2a1a	F	GGATACAAGCATGAGCCACCAT	123
			R	AGGAATCAGACATAAGTCACATGGATA
	L657.1		SBE	GCCTCCTCCCCTCCCCTCCCCTCAGACATAAGTCACATGGATACAACAATG	52
	F3105	R1a1a1b2a	F	TTCTTGTTGAAATGAGTTGGTTACTTAT	167
			R	GCCTCCTCCCAGCATCACTGGAATGGATTGTTAG
	F3105		SBE	GCCTCCTCCCCTCCCCTCCCCTCTTGTTATAAAACCTCCTAATAAAAATTCCT	54
	B197	N1a1a1a1a3	F	GCTGAGATACAGTGGTTTATAGGATG	230
			R	AGCGAGCACAGATGTAAGCAA
	B197		SBE	GCCTCCTCCCCTCCCCTCCCCTCCCACTTTTTTGTATAAAATTCATTAATGCCTC	56
	F1008	N1a2	F	TACAGGCAGTATCCAAGATATGAGT	142
			R	GCAGACAGAAGTTGACATAATTCAC
	F1008		SBE	GCCTCCTCCCCTCCCCTCCCCTCCCCTCAAGATATGAGTGTTCTTCCTGTAAGCAAG	58
	SUR2	R1a1a1b2a2a1~	F	AAGGCAACTACAGATTGAAGGAA	129
			R	GCAGATTGTGTCATCACTGAGT
	SUR2		SBE	GCCTCCTCCCCTCCCCTCCCCTCCCCTCCCCTCCCCGGCACACAGACACCAAAAGGA	58
	Z93	R1a1a1b2	F	CATGTAAATAATAATTCACCAAACTCCC	160
			R	GGTCTCAGAACCTCACCAAGA
	Z93		SBE	GCCTCCTCCCCTCCCCTCCCCTCCCCTCCAAAGACAATTATTATTAAGGGTTTGGAAGC	60
	M343	R1b	F	TCTTTCACGTAGCCCGAGAGA	149
			R	CCACCTTTGTCCTCTTGCTCTT
	M343		SBE	GCCTCCTCCCCTCCCCTCCCCTCCCCTCCCCTCCCCTCCCCTCAGAGTGCCCTCGTGTTCCA	63
	M17	D	F	GCCTCCTCCCGGAATACCTGGTCATAACACTGGAA	175
			R	GTAGAGACATCTGAAACCCACATACA
	M17		SBE	GCCTCCTCCCCTCCCCTCCCCTCCCCTCCCCTCCCCTCCCCTCGTGGTTGCTGGTTGTTACGGG	65
	F1345	R1a1a1b2a2b1	F	GGAAGCAATGACCCACAACCT	110
			R	GCTGGATGTGACTGCCTCTC
	F1345		SBE	GCCTCCTCCCCTCCCCTCCCCTCCCCTCCCCTCCCCTCCCCTCCCCAGGAAGCCTACCCACAGTCG	67
	P310	R1b1a1b1a1	F	AGTGATTTATGTTGAGTCTTGAATGATGA	139
			R	GCCCCTTCTTGTGCTAGAACCTGCTTA
	P310		SBE	GCCTCCTCCCCTCCCCTCCCCTCCCCTCCCCTCCCCTCCCCTCCCAACCTGCTTAGCTCCACCATTCA	69
	Y7	R1a1a1b2a1a2c	F	CCATATCATTCATTTGCTAAACCTGTC	164
			R	CATACTACTTTGGTGCTCAGTTCC
	Y7		SBE	GCCTCCTCCCCTCCCCTCCCCTCCCCTCCCCTCCCCTCCCCTCCCCTTTTGTTTGTCCCTGAGAAGTTGC	71
	L389	R1b1a	F	AACAAGGACAAGTATCAGGTCTC	144
			R	CTCTATCTCCACGGTTGCATCTATC
	L389		SBE	GCCTCCTCCCCTCCCCTCCCCTCCCCTCCCCTCCCCTCCCCTCCCCTCCCCTGAACATCCATCACTTTCACCA	74
	M420	R1a	F	AATGGTGGAAGCAGATTGGC	191
			R	ATATCCCAAGGTTTATGAAAGAATGTG
	M420		SBE	GCCTCCTCCCCTCCCCTCCCCTCCCCTCCCCTCCCCTCCCCTCCCCGCTTTAAGCATCTTTTCATTGGTTTCTAA	76
	Z2124	R1a1a1b2a2	F	AAGAAAGAAAGAAAGAATGAAAGAGGG	195
			R	GCCTCCACAACTATCAGATTTATCTACTTCTCCTT
	Z2124		SBE	GCCTCCTCCCCTCCCCTCCCCTCCCCTCCCCTCCCCTCCCCTCCCCTCCCCTAAAGAGGGAATATCACAACAGGCAA	78
	P312	R1b1a1b1a1a2	F	TTCAATGTTATGATTAAGGTCCTGCTAA	151
			R	TGACTTCAGATCCAGTGCTCATT
	P312		SBE	GCCTCCTCCCCTCCCCTCCCCTCCCCTCCCCTCCCCTCCCCTCCCCTCCCCTCCCTCCTGCTAATGTATCTGCTGCACTG	81
	Z284	R1a1a1b1a3a	F	CATATTCAGCAGACAGTACAAAGC	157
			R	AAGCCTTAATGACACAAGTTGC
	Z284		SBE	GCCTCCTCCCCTCCCCTCCCCTCCCCTCCCCTCCCCTCCCCTCCCCTCCCCTGCTAAGGCCTACAGAATATTCGCTAGATAA	83
	CTS3750	N1	F	AAACAGTTTGGCAGTGCTTCAA	105
			R	TGTTTAAAGAATTGCATTTACTTCTGTAGG
	CTS3750		SBE	GCCTCCTCCCCTCCCCTCCCCTCCCCTCCCCTCCCCTCCCCTCCCCTCCCCTCCCCAAGAATTGCATTTACTTCTGTAGGGGAA	85
	SUR1	R1a1a1b2a2a1~	F	CATATGTAACAAACCTGCACTTTGC	124
			R	GCACTCCATCTCTGTGGTTCAT
	SUR1		SBE	GCCTCCTCCCCTCCCCTCCCCTCCCCTCCCCTCCCCTCCCCTCCCCTCCCCTCCCCTCCCCTCCCTCGAGGACCCCTAGACTGAACC	88
	Z2123	R1a1a1b2a2a	F	CTCTCAGTTCTCCATCTCAACAAGA	208
			R	AATGACCACCACTAGCACCTG
	Z2123		SBE	GCCTCCTCCCCTCCCCTCCCCTCCCCTCCCCTCCCCTCCCCTCCCCTCCCCTCCCCTCCCCTCGGTTCATGGGCAGATTTTTTTTCTTT	90
4	CTS9996	O1b1a2c	F	GCTCTCCTCAGCAAGACACACT	187
			R	TCAGGCACATGGAAGGAACA
			SBE	CAGGCACATGGAAGGAACAGAA	23
	M95	O1b1a1a	F	AGCAGCATTGGTCTGTGAAC	206
			R	CCTAGTAAGTCTGGACTCTCCTAA
			SBE	GCCTCTGGAAAGGCTAAGCCATCCA	26
	F993	O1b1a2a	F	GCCTCCTTCCACAGTCCCTCCATAAACC	169
			R	CACACTAAGATAGCACAAGATGATG
			SBE	GCCTCCTTCTCACATTGATGGGACCCCT	29
	M176	O1b2	F	TTTGTCCAGTGGCTGTAGCG	170
			R	GCAGATCCCGCTTCGGTA
			SBE	GCCTCCTCAACCTGTTGTCCAGTTGCACTTC	32
	F1252	O1b1a1a1a	F	GCCTGAGATTTGAGCACTGG	185
			R	GGCTGGTTCAAGTCTGATGTC
			SBE	GCCTCCTCCCCGCCTGTCTTCTCTCTGGGATCCT	35
	F446	O1a1a1	F	TCTCGCTCAGGGATTATAAAGATG	119
			R	TGCCTCCACCTCTCAGATTC
			SBE	GCCTCCTCCCCTCAAAACAAACAGTGAATCCTGAACACAA	41
	M88	O1b1a1a1a1a	F	CCCTTGGTAAACCCAATATAGGCTATG	126
			R	CAGGCCTTAGAGAGGTAGTCACTATATGCT
			SBE	GCCTCCTCCCCTCCCCGCTTTTCTTATTCCTGCTTCTTCTGC	43
	SK1568	O1a1a1b	F	GCAGTGAGTTCCCTTGAAATATG	156
			R	CTACGAAGCCTATTGAATTGTATGG
			SBE	GCCTCCTCCCCTCCCTGATTTCCAAGTTTTGAAGTCATTATGAA	45
	CTS52	O1a1a1b	F	ATTTGGAGGACACAGATTATGTAATTTC	196
			R	GTAGGACTTGTTATAATAAACGTGGATG
			SBE	GCCTCCTCCCCTCCCCTAAATTTGTTTTCTTGCTTAAGTTCCATCA	47
	Z23392	O1a1a1b2	F	GCCTGCCTGCAACAGTCACAATG	157
			R	TCTTAACAGTATAAAGCATAGGGAACA
			SBE	GCCTCCTCCCCTCCCCTCCCACATTTTCTGAATGTGAACTGAAGTTCT	49
	F78	O1a1a1a1	F	GACATACACACAGGCATAGAAAAGAAAG	172
			R	CACTTTTTCAAGTGATGTTTTAGGCACT
			SBE	GCCTCCTCCCCTCCCCTCCCTTTTTCAAGTGATGTTTTAGGCACTAATTT	51
	F2890	O1b1a1a1a1a2	F	GCCCACATCCAAGGTCATTTCC	127
			R	CAGGTTACTGGTAAGATATTCTACAGA
			SBE	GCCTCCTCCCCTCCCCTCCCCTCGACCTTGAGAAGCACAAATCATCTATAAA	53
	M101	O1a1a1b1	F	TCTTGCTTACTCTTGCTGAACC	201
			R	CAATCGGAAGCCTCAATCTATACA
			SBE	GCCTCCTCCCCTCCCCTCCCCTCCTGCAAAGTTAGGAGATTTACTGAATCAGTG	55
	P203.1	O1a1a	F	CTCCTCCCCTGGAAATGGTTGGCTATTGAGTTA	136
			R	CGAATGTGCTGTATTGTGCTGTA
			SBE	GCCTCCTCCCCTCCCCTCCCCTCCCCACAAAAGGTACTTTAAGTATGGTAGGCAGA	57
	CTS5854	O1b1a1a1a1a1b	F	AATTAACTAGGCATGGTGGAACA	151
			R	TTAGGTGGAATGTCCTCTGTTG
			SBE	GCCTCCTCCCCTCCCCTCCCCTCCCCTCCCCTCCCCCAGATTCAAGTGATTCCTATGCCTCA	63
	F789	O1b1a1a1b	F	GGAGTCTCATTGCTGTAAAGAAATACC	130
			R	GCCACATGCATCTTTCAGTTG
			SBE	GCCTCCTCCCCTCCCCTCCCCTCCCCTCCCCTCCCCTCCCCCACATGCATCTTTCAGTTGTCAC	65
	M324	O2a	F	GCCTCCCTAGTGTGAGGAACATAGCAAGAC	133
			R	GGAACAAATTGATTTCCAGGGATAC
			SBE	GCCTCCTCCCCTCCCCTCCCCTCCCCTCCCCTCCCCTCCCCTCCGGATACATGGGCTGCAACAAGA	67
	PK4	O1b1a1	F	TGGCTAGTGGCTGATGTTCT	101
			R	GGTGTCCATAGTAACCTGTTGAT
			SBE	GCCTCCTCCCCTCCCCTCCCCTCCCCTCCCCTCCCCTCCCGTGTCCATAGTAACCTGTTGATGAAACC	69
	Z23266	O1a1a2a1	F	CAGACACTCAACAGTAGCC	94
			R	GTGGTTCCTATGGTCTTAGAA
			SBE	GCCTCCTCCCCTCCCCTCCCCTCCCCTCCCCTCCCCTCCCCTCCCCTCCCCTCGAAATCTCCCATCCTGTGGCTT	76
	F140	O1a1a1a	F	TGCTTAGGCTGCGTGGTT	192
			R	AGAGATGTTGGTCTTGGATGTG
			SBE	GCCTCCTCCCCTCCCCTCCCCTCCCCTCCCCTCCCCTCCCCTCCCCTTGTTTTTTTTTTTATGTGTTTTTGTAAGCC	78
	F2758	O1b1a1a1a1a1	F	GAAGATATAGAGATAGAGGTTCAGAGA	112
			R	TCTTGAGGTTGTAAGGCATCAC
			SBE	GCCTCCTCCCCTCCCCTCCCCTCCCCTCCCCTCCCCTCCCCTCCCCTCCCGAGAGGAGCTCATTACATGACAGATTAAGA	81
	Z23810	O1b1a1a1a1a1b1	F	GGCTGGTCTCAAACTCCTGA	135
			R	GAAACACAGTACCCTGTATTATTGC
			SBE	GCCTCCTCCCCTCCCCTCCCCTCCCCTCCCCTCCCCTCCCCTCCCCTCCCCTCCCCTCCCCTCAAACTCCTGACCTCAGGTAATCC	87
	F417	O1b1a2b	F	GCCTTGTGCGGCAAGCTGGAC	129
			R	TTAAGTTATTGTAGTAAGTGATTGGTTGTC
			SBE	GCCTCCTCCCCTCCCCTCCCCTCCCCTCCCCTCCCCTCCCCTCCCCTCCCCTCCCCTCGAATTTTGCAATTTAAGTCTTAGCCCTTCT	89
5	F629	O2a2b1a2a	F	CTTCAGCATGTATGTAAGTTCAGAG	212
			R	AGGCAGGAGAATCGCTTGA
			SBE	TGCACTCGTGTGTGTGTGCA	21
	L467	O2a1	F	TAGACCATCTGTCCTCATCCATT	119
			R	AATTCAGCCTGCACCAATACTAT
			SBE	CAGACCGGCATTTGGGAACTAC	23
	F42	O2a2b1a1a	F	GCCTCCGAACTGGAGCAAGAGTGGATAG	110
			R	CTGCGAGGCTGATTCTTCC
			SBE	GCCTCCTCTCTGCAGCACCCAGGGAT	27
	CTS7634	O2a2b1a1a3	F	TCCCTGAAGCATCAAACTCCT	137
			R	ACCAGCCTAGCCAACATAGC
			SBE	GCCTCCTCCTAAAAATGGTGGCACATGCCT	31
	Z25853	O2a2b1a1a4	F	GCCTCCGCCAAAAAAGAGCCCACATTGCCAAG	180
			R	TGTGGCATAATTTTGAGGGCTCT
			SBE	GCCTCCTCCCCTAACAAAGCTGAAAGCATCACGC	35
	F46	O2a2b1a2a1	F	AAGCCTATCTTAGATCAGACCTATC	193
			R	TTCCTAATCTGGCAGCAATGTT
			SBE	GCCTCCTCCCCTCTCTTGAACCCGTAACACCATCA	36
	A9472	O2a2b1a2a1a3b1	F	TGTTAAACGGAACCCTCTACTTG	200
			R	GCATCCTGCTGTGGCTAAG
			SBE	GCCTCCTCCCCTCCCCCCCAACCCCAAACTCTCACTTC	39
	M188	O2a2a	F	ATTTCATCTTTCCCGCATCCAAA	153
			R	GATTCCTCACACAGCCAATAGC
			SBE	GCCTCCTCCCCTCCCCTCCCAAAACCGGCATTGATGGTAAC	42
	IMS-JST002611	O2a1c	F	CAGCCAACATACTCGCCAAT	170
			R	GCCCAGATACCCAGCAGTA
			SBE	GCCTCCTCCCCTCCCCTCCCCAGAGCCCTGCTAGTAGGCACCA	44
	P164	O2a2b	F	GGTTCAGCTTCCAGATATTACCA	126
			R	TTTCCTCCCATTCATCCTCTTTATC
			SBE	GCCTCCTCCCCTCCCCTCTCTTTAGCATTTTGGTCCCATCTTTT	45
	CTS335	O2a2b1a2a1a3b2b2	F	GCCTCCGCTACCAGCCTACCACCAG	140
			R	TGTTTCCCTTTAAGAAGCCAAGA
			SBE	GCCTCCTCCCCTCCCCTCCCCTCCGCAAAGCCAATAAAAGCCCCTAA	48
	M117	O2a2b1a1	F	GCCCTTCACTAAAGAGCTTATTAGATGATAGAA	138
			R	AAATAACTCACCAAAGGAATGCAC
			SBE	GCCTCCTCCCCTCCCCTCCCCTCAATAACTCACCAAAGGAATGCACATCT	51
	F444	O2a2b1a2	F	CTTCAAAAAACTTTCCAAATATTATATCG	101
			R	CCATCGTATGCACATATGAACTTATTA
			SBE	GCCTCCTCCCCTCCCCTCCCCTCCCCTGGTGTTTATTTGGTGGATCGGTCA	52
	F438	O2a2b1a1a1	F	AGCAAAAGCCACAGAGAAACATT	160
			R	CCAATATCTTTTTCTCAGCACCTTAGC
			SBE	GCCTCCTCCCCTCCCCTCCCCTCTCATACTGTAGAAAACTTTAAATCCTCCCT	54
	F632	O2a1c1a1a1a1a	F	GCTATAGAACTTGCTTGGACCTG	129
			R	CATGTGACATCCTGAACCTACTC
			SBE	GCCTCCTCCCCTCCCCTCCCCTCCCCTCCCCTCGGGGATTCTAAAATGTTTCCAG	56
	CTS7501	O2a1c1a1a1a1a1a1a2	F	GAGAACCTATACTACAGCAATATGGAG	179
			R	TGGCTGGAGTTGAGTGTCTAC
			SBE	GCCTCCTCCCCTCCCCTCCCCTCCCCTCCCCTCCCCTCCCCCTGGAGGATCGTGGCCGT	60
	F1095	O2a1c1a1a1a1a1a1a1a	F	GCCTCCACTCTTATAACCATCCTCTCA	140
			R	CCATAATAGTAATGCCACAAGAATTAGA
			SBE	GCCTCCTCCCCTCCCCTCCCCTCCCCTCCCCTAGTAATGCCACAAGAATTAGAAAGATACA	62
	F17	C2b1a1b1	F	GCTTGACTCTGTGATTGAGGTGTTC	154
			R	GCTATGGGAAATGAGGCTACTAAG
			SBE	GCCTCCTCCCCTCCCCTCCCCTCCCCTCCCCTCCCCTCCGCTAATGCAGCCTTTGTAGGCTCT	64
	CTS4658	O2a2b1a1a6	F	GCAGAATGAATCAAACAGAAGAAAGAA	195
			R	CCTGCTTGGCTGGAAGTG
			SBE	GCCTCCTCCCCTCCCCTCCCCTCCCCTCCCCTCCCCTCCCTCAACTGAAATATCCAGGTTCTCACA	67
	F11	O2a1c1a1a1a	F	CGGTGCAAAGTAGCTTGAGAT	135
			R	CCACCATTTAATTCATTCTGTTCATTC
			SBE	GCCTCCTCCCCTCCCCTCCCCTCCCCTCCCCTCCCCTCCCATCTTTCAAAAATCAGATGTAATTGTAAT	70
	F2588	O2a2a1	F	GCCTCTGATTTGAGAGCATAAACTGTAAAGA	127
			R	ACTGGTCCTGAACTCCTGAG
			SBE	GCCTCCTCCCCTCCCCTCCCCTCCCCTCCCCTCCCCTCCCCTTGAGAGCATAAACTGTAAAGATCAGAAGT	72
	CTS10738	O2a2b1a1a5	F	TCATCACACGATACAAGCCAATA	219
			R	CATAGGAAGGAGTGAGACTAAGC
			SBE	GCCTCCTCCCCTCCCCTCCCCTCCCCTCCCCTCCCCTCCCCTCCCGAATTTGTCTTGAAATAATTTGACCTCCA	75
	M159	O2a2a1a1a	F	ATTGGATTGATTTCAGCCTTCTTC	182
			R	TTCTGTGTTCCTTGCTCCATTA
			SBE	GCCTCCTCCCCTCCCCTCCCCTCCCCTCCCCTCCCCTCCCCTCCCCTCCGAAGTTTTATTATTGATGCAAGCCCTAA	78
	F793	O2a1c1a1a1a1a1a1b	F	GCTCTTCCTCCTCCTTCAGTT	88
			R	GCCTCAGTCATCTTTATACTCTCAG
			SBE	GCCTCCTCCCCTCCCCTCCCCTCCCCTCCCCTCCCCTCCCCTCCCCTCCCCCCTTCAGTTGACATATGGACTACCTTCTG	81
	F2887	O2a2b1a2a1a3	F	AGCAGGTGGATTGCTGGAT	113
			R	ACCGCTCTTCCTTTCTCCTT
			SBE	GCCTCCTCCCCTCCCCTCCCCTCCCCTCCCCTCCCCTCCCCTCCCCTCCCCTCCCCTCCGCAGGTGGATTGCTGGATCATAT	83
	FGC16863	O2a2b1a2a1a3b2	F	GCTAAGATATGTCACAAGTCCCCATTAG	148
			R	ATCTCTTGGGCCTATCAACTAGTCA
			SBE	GCCTCCTCCCCTCCCCTCCCCTCCCCTCCCCTCCCCTCCCCTCCCCTCCCCTCCGTGTATGTTTCTCTTTTATGTCACAATGCT	85
	M134	O2a2b1	F	CTCATTTACCACTGTGGAGAGATAC	110
			R	ACAACCAGACAATCAGAATCATCA
			SBE	GCCTCCTCCCCTCCCCTCCCCTCCCCTCCCCTCCCCTCCCCTCCCCTCCCCTCCCCTCCCGAGAGATACTTTTGATCCCCACCAAT	87
	P201	O2a2	F	TTCCTATTTGTGGTGTTCATTTAGAATAA	139
			R	GTGCAGTTAAGCAATGAAGGTAGAA
			SBE	GCCTCCTCCCCTCCCCTCCCCTCCCCTCCCCTCCCCTCCCCTCCCCTCCCCTCCCCTCTGTGATCTTGGTTAAGTCATTTGATCTCAG	89
6	Z27269	D1a1a1a	F	AAGTGTGTCTTATCAGAGTTCCTTTC	187
			R	TATGGAGGTGTAAAGAAGATGATTTGG
			SBE	GCCTCCTCCCCTCCTCCCATGTAGTATCAAGGAACTAAAA	41
	PH4979	D1a1a1a1	F	ATTGGACTCTTGTGCTAGTGGG	156
			R	CCTGTGGTTCTGCTGTTATTGC
			SBE	GCCTCCTCCCCTCCCCTCCCCTCCCCTCCCTTAAAAAATTAATGACAACTTAGGGCCA	59
	PH1991	D1a1a1a1a~	F	ACACAACCAACAACAATAAACAATCT	204
			R	CCATACTATCATGAAGAATGAAGTCCAT
			SBE	GCCATACCTTGCCTCTGAAATTTTCAGTT	30
	Y7820	D1a1a1a1b~	F	GAGAAGATCCATTATTGTGCCTGTG	140
			R	GTGCCCACTCTTGAGGTCCT
			SBE	GCCTCCTCCCCTCCCCTCCCCTCCCCTCCCCTCCCCTCCCCTCCCCGGATTTGGCCACAGGGGC	65
	SK541	D1a1a1a2	F	GCTGATGCCAACACACAAAGAG	146
			R	CCATGTCCCAGGGTGAAATCC
			SBE	GCCTAGGGCCAACTCATAACGTGAAG	27
	Z31625	D1a1a1a2a~	F	TGTGTATCACTCCTGCTTCCAA	208
			R	GCCTCTCTACACCTCATCCATAA
			SBE	GCCTCCTCCCCTCCCCTCCCCTCCCCTCCCCTCGGACAAAGCCCTTTCTGAATATAAGAAC	62
	Z31584	D1a1a1a2b~	F	TTTCCTTCCCTCCTTCCCTTTCT	178
			R	ACTTTGTGGCACCGAGCATTT
			SBE	GCCTCCTCCCCTCCCCTCCCCTCCCCTCCCCTCCCCTCCCCTCCCCTCCCCGACCTAGGGGGCTGAGGCA	71
	M533	D1a2a1	F	ACAAGCAACAAGTTACATACATTCCTC	168
			R	GACTAACAACAGGCTGTGAGTGATT
			SBE	GCCTCCTCCCCTCCCCTCCCCTCCCCTCCCTATAGCACAGGCAAGAGAATATGGG	56
	Z34358	D1a2a1a~	F	CTTGTATGAAGGTACTAGCACAGAGAT	119
			R	TCCTAAGAGAGTGAGTTTAATTTGGTTTC
			SBE	GCCTCCTCCCCTCCCCTCCCCTCCCCTCCCCTCCCCTCCCCTCCCATTGAAACAGCTATTTAAAAAAATGCCC	74
	Z34359	D1a2a1a~	F	GAAAGAGAGGAGGGTCACTTCAC	178
			R	TCAGCACTTAGGTCATGTTTCTACT
			SBE	GCCTCCTCCCCTCCCCTCCCCTCCCCTCCCCTCCCCTCCCTGTGGTCACTTTTATACCTTGGTTTTG	68
	Z34360	D1a2a1a~	F	AGGTCACAATCCACAGCAAGTT	189
			R	CTATACTCAATTTGATGTAAAGCCAACAA
			SBE	GCCTCCTCCCCTCCCCGCTGCCAACAGGGGACAAG	36
	Z34361	D1a2a1a~	F	GTTATTCCATTCCATGATGGTTGCT	125
			R	AGACTACTGAGGCGAACTACTGA
			SBE	GCCTCCTCCCCTCCCCTCCCCTCCCCTCCCCTCCCCTCCCCTCCCCTCCCCTGATGGTTGCTGTAAAAATTTCCCA	77
	Z34362	D1a2a1a~	F	TCAAGGCACCACGAAGAACTC	186
			R	CTTATGTGAAACCAGTCCCTGATG
			SBE	GCCTCCTCCCCTCCCCTCCCCTCCCCTCCCCTCCCCTCCCCTCCCCTCCCCTCCGAAGAACTCAGACAAAAAGCTTCAG	80
	PH97	D1a2a1b~	F	GAGGCTGAGGCACGAGAATG	170
			R	CCTAAATTATGGGAAATCAAGCTCTGT
			SBE	GCCTCTGGAGATCGCGCCACTGC	24
	Z34364	D1a2a1b~	F	ATCAAGGCAAGGACATACCTCTG	106
			R	TCACCAGGGCATCAGCAAGA
			SBE	GCCTCCTCCCCTCCCCTCCCCTCCCCTCCCCTCCCCTCCCCTCCCCTCCCCTCCCCTCCCCTCTTGCCTGGGCCAGTGACTA	83
	Z34365	D1a2a1b~	F	GCTTGCTTTATTCTTCTTCTTCTCCT	148
			R	TTTACTTGTCTGTTCCTAAAGGTTCAC
			SBE	GCCTCCTCCCCTCCCCTCCCCTCCCCTCTCTGAAATGAGGTTGCTGAAAGATG	54
	Z42599	D1a2a1c~	F	CACCCAGAGTTATAAATCGTCCATC	196
			R	CACCAATGTTAGTAAATGCTGAACTTT
			SBE	GCAACTAACCCATAAAAAAACAAGCAACTGTA	33
	Z42600	D1a2a1c~	F	CAGTTACAAAGAAATTAGAGCAAGTAGTT	191
			R	GCCACCCTCTGCCATATAGC
			SBE	GCCTCCTCCCCTCCCCTCCCCTCCCATTTGCAAAGAGAGAATCTGCAAAT	51
	Z42601	D1a2a1c~	F	GCAGCAGCAGGAGCCAAG	145
			R	TCTGTACTACCTAAATGCAAGTGTCA
			SBE	GCCTCCTCCCCTCCCCTCCCTCTTGCTGTTGTTATGATGCACTCTT	47
	Z42602	D1a2a1c~	F	TGCTGACAGTGTGCTTCCATT	161
			R	AACATTGCCAAGAGAAGTAGATATAACC
			SBE	GCCTCCTCCCCTCCATCCAAAGAATTGTTTTTAATGTCTGAAT	44
F= Forward primer R=Reverse primer and SBE= Single base extension
Source: Xie M, Song F, Li J, Lang M, Luo H, Wang Z, et al. Genetic substructure and forensic characteristics of Chinese Hui populations using 157 Y-SNPs and 27 Y-STRs. Forensic Sci Int Genet. 2019;41:11–8
