# Supplementary material for: Unraveling the paternal genetic structure and forensic traits of the Hui population in Liaoning Province, China using Y-chromosome analysis
Source: BMC Genomics. 2023 Nov 17;24:691. doi: 10.1186/s12864-023-09774-8 (PMC10655310; doi:10.1186/s12864-023-09774-8)
Supplement: Supplementary file 3 — Additional file 3: Supplementary Table S3. Allele range and frequencies of 26 Y STRs in 282 Hui population from Liaoning PR China along with forensic parameters. [file 12864_2023_9774_MOESM3_ESM.xlsx]

## Sheet: Supplementary Table S2
Supplementary Table S3: Allele range and frequencies of 26 Y STRs in 282 Hui population from Liaoning PR China along with forensic parameters
	DYS19	DYS388	DYS389I	DYS389II	DYS390	DYS391	DYS392	DYS393	DYS437	DYS439	DYS4438	DYS448	DYS449	DYS456	DYS458	DYS460	DYS481	DYS533	DYS549	DYS570	DYS576	DYS635	DYS643	GATAH4		DYS385
6						0.0106383																			9, 18	0.0035461
8						0.0035461		0.0035461		0.0035461	0.0035461												0.0212766		10, 12	0.0035461
9						0.0460993				0.0035461	0.0283688					0.280142		0.0035461					0.166667		10, 16	0.0035461
10		0.156028				0.758865	0.0141844			0.0638298	0.702128					0.414894		0.106383	0.0212766				0.333333	0.0638298	10, 17	0.0035461
11		0.0070922	0.0070922			0.180851	0.156028			0.375887	0.212766					0.287234		0.386525	0.12766				0.326241	0.304965	10, 18	0.0070922
12	0.0035461	0.702128	0.496454				0.14539	0.521277		0.407801	0.035461			0.0106383		0.0177305		0.41844	0.588652				0.12766	0.528369	10, 19	0.0141844
13	0.0638298	0.109929	0.294326				0.365248	0.255319	0.0141844	0.131206	0.0177305			0.0390071				0.070922	0.173759		0.0070922		0.0141844	0.0957447	11, 11	0.0106383
14	0.223404	0.0106383	0.187943				0.251773	0.166667	0.624113	0.0141844				0.138298	0.0319149			0.0141844	0.0673759	0.0106383			0.0070922	0.0070922	11, 12	0.0319149
15	0.450355	0.0106383	0.0141844				0.0531915	0.0496454	0.336879					0.528369	0.113475				0.0212766	0.0496454	0.0531915		0.0035461		11, 13	0.0248227
16	0.191489	0.0035461					0.0141844	0.0035461	0.0248227					0.180851	0.205674					0.159574	0.124113				11, 14	0.0070922
17	0.0638298											0.0319149		0.0815603	0.251773					0.22695	0.212766				11, 16	0.0212766
18	0.0035461											0.156028		0.0212766	0.22695					0.191489	0.301418				11, 17	0.035461
19												0.386525			0.0921986					0.187943	0.191489	0.0815603			11, 18	0.0248227
20												0.269504			0.0496454		0.0248227			0.102837	0.0886525	0.255319			11, 19	0.0248227
21					0.0035461							0.131206			0.0248227		0.070922			0.0638298	0.0141844	0.397163			12, 12	0.0248227
22					0.070922							0.0212766			0.0035461		0.14539			0.0070922	0.0070922	0.170213			12, 13	0.0460993
23					0.400709							0.0035461					0.29078					0.0744681			12, 14	0.0106383
24				0.0035461	0.347518												0.173759					0.0141844			12, 15	0.0070922
25					0.159574								0.0035461				0.117021					0.0070922			12, 16	0.0567376
26				0.0035461	0.0106383								0.0248227				0.0886525								12, 17	0.0496454
27				0.0886525	0.0070922								0.0531915				0.0390071								12, 18	0.0460993
28				0.297872									0.0957447				0.0390071								12, 19	0.0851064
29				0.308511									0.138298				0.0035461								12, 20	0.0177305
29.2													0.0035461												12, 21	0.0070922
30				0.20922									0.120567				0.0070922								12, 22	0.0070922
30.3													0.0035461												12, 23	0.0035461
31				0.070922									0.156028												12, 24	0.0035461
32				0.0141844									0.177305												13, 13	0.0177305
33				0.0035461									0.134752												13, 14	0.0141844
34													0.0638298												13, 15	0.0106383
35													0.0212766												13, 16	0.0070922
36													0.0035461												13, 17	0.0283688
																									13, 18	0.0886525
Nall	7	7	5	9	7	5	7	6	4	7	6	7	14	7	9	4	11	6	6	9	9	7	8	5	13, 19	0.0460993
GD	0.704929	0.471972	0.633578	0.761894	0.690442	0.39055	0.757174	0.635067	0.497943	0.673279	0.460993	0.737538	0.878322	0.662603	0.820222	0.668938	0.836778	0.661291	0.603695	0.836728	0.803665	0.73827	0.740289	0.616718	13, 20	0.0177305
PIC	0.658886	0.433486	0.564913	0.720139	0.631686	0.348755	0.717077	0.576855	0.406944	0.610512	0.412149	0.693143	0.862231	0.624246	0.792645	0.597985	0.81498	0.595759	0.564064	0.812154	0.773095	0.695818	0.693555	0.552634	13, 21	0.0212766
PM	0.297571	0.529702	0.368669	0.240808	0.312006	0.610834	0.245511	0.367185	0.503823	0.329108	0.540642	0.265077	0.124793	0.339746	0.182687	0.333434	0.166189	0.341054	0.398446	0.166239	0.199185	0.264348	0.262336	0.385469	13, 23	0.0035461
PD	0.702429	0.470298	0.631331	0.759192	0.687994	0.389166	0.754489	0.632815	0.496177	0.670892	0.459358	0.734923	0.875207	0.660254	0.817313	0.666566	0.833811	0.658946	0.601554	0.833761	0.800815	0.735652	0.737664	0.614531	14, 15	0.0035461
																									14, 16	0.0035461
																									14, 17	0.0141844
																									14, 18	0.0106383
																									14, 19	0.0106383
																									14, 20	0.0035461
																									15, 15	0.0035461
																									15, 16	0.0035461
																									15, 17	0.0141844
																									15, 18	0.0141844
																									15, 21	0.0106383
																									15, 22	0.0070922
																									16, 17	0.0070922
																									16, 19	0.0035461
																									16, 20	0.0035461
																									16, 21	0.0106383
																									17, 18	0.0035461
																									17, 20	0.0035461
																									17, 21	0.0035461
																									18, 19	0.0035461
																									19, 18	0.0035461
																									Nall	59
																									GD	0.965978
																									PIC	0.9613
																									PM	0.0374478
																									PD	0.962552
