# Supplementary material for: Unraveling the paternal genetic structure and forensic traits of the Hui population in Liaoning Province, China using Y-chromosome analysis
Source: BMC Genomics. 2023 Nov 17;24:691. doi: 10.1186/s12864-023-09774-8 (PMC10655310; doi:10.1186/s12864-023-09774-8)
Supplement: Supplementary file 4 — Additional file 4: Supplementary Table S4. Pairwise Fst values between Hui population from Liaoning PR China and nine other Hui populations across China. [file 12864_2023_9774_MOESM4_ESM.xlsx]

## Sheet: Sheet1
Supplementary Table S4: Pairwise Fst values between Hui population from Liaoning PR China and nine other Hui populations across China.
	Liaoning	Gansu	Xinjiang	Henan	Ningxia	Qinghai	Sichuan	Shandong	Shaanxi	Yunnan
Liaoning	0
Gansu	0.00757698	0
Xinjiang	0.0072398	0.00524094	0
Henan	0.00450841	0.00428932	0.0103041	0
Ningxia	0.00514611	0.00485121	0.00852072	0.00625961	0
Qinghai	0.00601948	0.00338037	0.00801789	0.00638221	0.00506212	0
Sichuan	0.00351451	0.00908211	0.0172111	0.0153533	0.0102021	0.0132674	0
Shandong	0.0025691	0.00767579	0.0176683	0.0104076	0.0100618	0.012904	0.00902089	0
Shaanxi	0.00476012	0.00443102	0.00992546	0.00649352	0.00529048	0.00499674	0.00976537	0.00989775	0
Yunnan	0.00961738	0.0114926	0.0198852	0.0184929	0.0130247	0.0129532	0.0275017	0.0269159	0.0163132	0
