# Supplementary material for: Unraveling the paternal genetic structure and forensic traits of the Hui population in Liaoning Province, China using Y-chromosome analysis
Source: BMC Genomics. 2023 Nov 17;24:691. doi: 10.1186/s12864-023-09774-8 (PMC10655310; doi:10.1186/s12864-023-09774-8)
Supplement: Supplementary file 5 — Additional file 5: Supplementary Table S5. Analysis of Molecular Variance (AMOVA) using Y SNPs and Y STRs between Hui population from Liaoning PR China and nine other Hui populations across China. [file 12864_2023_9774_MOESM5_ESM.xlsx]

## Sheet: Sheet1
Supplementary Table S5: Analysis of Molecular Variance (AMOVA) using Y SNPs and Y STRs between Hui population from Liaoning PR China and nine other Hui populations across China
	Classification criterion	Total variation (%)	Fixation indices (p value)
			FST	FSC	FCT
	Geography (three groups)
Y-STRs	Among Groups	1.18			0.0180(0.0047)
	Among Populations within Groups	-0.015		-0.0001(0.5714)
	Within Population	97.63	0.0116(0)
Y-SNPs	Among Groups	2.83			0.0269( 0.0027)
	Among Populations within Groups	0.05		0.0005(0.3451)
	Within Population	96.09	0.0272(0)
Geographic distributions of three groups (1- NWH, 2- SSH, 3-YNH) FSC= variance among populations within the groups; FST=variance within the population; FCT=variance among the three groups.
