# Supplementary material for: Unraveling the paternal genetic structure and forensic traits of the Hui population in Liaoning Province, China using Y-chromosome analysis
Source: BMC Genomics. 2023 Nov 17;24:691. doi: 10.1186/s12864-023-09774-8 (PMC10655310; doi:10.1186/s12864-023-09774-8)
Supplement: Supplementary file 6 — Additional file 6: Supplementary Table S6. Pairwise Rst values (below diagonal) and P values (above diagonal) for Hui population from Liaoning and other relevant population across China. [file 12864_2023_9774_MOESM6_ESM.xlsx]

## Sheet: Sheet1
Supplementary Table S6: Pairwise Rst values (below diagonal) and P values (above diagonal) for Hui population from Liaoning and other relevant population across China
Population	Hui_Liaoning	Yunnan, China [Bai]	Qiannan_Guizhou, China [Bouyei]	Xishuangbanna, China [Dai]	Hunan, China [Dong]	Guizhou, China [Gelao]	Beijing, China [Han]	Fujian, China [Han]	Zunyi_Guizhou, China [Han]	Cangzhou, China [Hui]	Gansu, China [Hui]	Ningxia, China [Hui]	Qinghai, China [Hui]	Liaoning, China [Manchu]	Zunyi_Guizhou, China [Miao]	Ordos, China [Mongolian]	Xinjiang, China [Mongolian]	Beichuan, China [Qiang]	Qinghai, China [Salar]	Fujian, China [She]	Aba, China [Tibetan]	Chamdo, China [Tibetan]	Guizhou, China [Tujia]	Qiemo county, China [Uighur]	Xinjiang, China [Uighur]	Hunan, China [Yao]	Sichuan, China [Yi]	Guangxi, China [Zhuang]
Hui_Liaoning	-	0	0.0001	0	0	0.0006	0.3027	0	0.0298	0	0.0184	0	0	0.1958	0.001	0	0	0.0329	0	0	0	0	0.0001	0	0	0	0	0
Yunnan, China [Bai]	0.0335	-	0.0002	0.0013	0	0	0.0006	0.0004	0.0003	0	0	0.0001	0	0	0	0	0	0	0	0	0	0	0	0	0	0	0	0
Qiannan_Guizhou, China [Bouyei]	0.0223	0.0439	-	0.001	0	0.0008	0.0017	0.0006	0.0129	0	0.0028	0	0	0	0.0007	0	0	0.0172	0	0.0057	0	0	0	0	0	0.0025	0.0194	0
Xishuangbanna, China [Dai]	0.0456	0.026	0.0295	-	0	0	0	0.0008	0	0	0	0	0	0	0	0	0	0	0	0	0	0	0	0	0	0	0	0
Hunan, China [Dong]	0.0504	0.078	0.0754	0.1034	-	0	0	0	0	0	0	0.0018	0.0005	0	0.0027	0	0	0	0.0001	0	0	0	0.0004	0	0	0	0	0
Guizhou, China [Gelao]	0.0107	0.0442	0.025	0.0512	0.0226	-	0.0158	0.0075	0.1057	0	0.0025	0.0008	0	0.0095	0.4566	0	0	0.029	0	0	0	0	0.0034	0	0	0.0156	0	0
Beijing, China [Han]	0.0005	0.0234	0.0211	0.0378	0.0422	0.0063	-	0.0098	0.1218	0	0.0235	0.0003	0	0.7599	0.005	0	0	0.082	0	0.0003	0	0	0	0	0	0.0013	0	0
Fujian, China [Han]	0.025	0.0392	0.0434	0.0423	0.0516	0.0177	0.0161	-	0.0069	0	0	0	0	0.0007	0.0207	0	0	0.0007	0	0.0001	0	0	0.0002	0	0	0.0073	0.0002	0
Zunyi_Guizhou, China [Han]	0.0066	0.0281	0.0153	0.0391	0.0352	0.0044	0.0037	0.0226	-	0	0.0516	0.0011	0	0.0541	0.0229	0	0	0.401	0	0.0037	0	0	0.0006	0	0	0.3372	0.0047	0.0001
Cangzhou, China [Hui]	0.0463	0.0696	0.0796	0.1212	0.0323	0.0398	0.0406	0.0756	0.0428	-	0	0.1705	0.0106	0	0	0	0	0	0.0002	0	0	0	0	0	0.0025	0	0	0
Gansu, China [Hui]	0.0079	0.0482	0.0227	0.075	0.0468	0.0175	0.0087	0.0545	0.0088	0.0325	-	0.0023	0.0003	0.0435	0.006	0	0	0.0629	0.0003	0.0015	0	0	0.0006	0	0	0.0007	0.0035	0
Ningxia, China [Hui]	0.0296	0.0418	0.059	0.0996	0.0196	0.0239	0.0241	0.0501	0.0255	0.0026	0.0225	-	0.3037	0.0007	0.007	0.0309	0	0	0.019	0	0	0	0.0122	0.0002	0.0515	0	0	0
Qinghai, China [Hui]	0.0428	0.0789	0.074	0.1352	0.027	0.0411	0.0435	0.0725	0.0443	0.0101	0.0295	0.0016	-	0	0.0012	0.4323	0.0379	0	0.0359	0	0	0	0.0081	0.0014	0.1986	0	0	0
Liaoning, China [Manchu]	0.0011	0.029	0.027	0.0463	0.0388	0.0067	-0.0013	0.0233	0.0057	0.0338	0.0065	0.0215	0.0384	-	0.009	0	0	0.0423	0	0.0001	0	0	0.0002	0	0	0	0	0
Zunyi_Guizhou, China [Miao]	0.0175	0.0569	0.0339	0.0702	0.018	-0.0006	0.0143	0.0183	0.0133	0.0347	0.0195	0.0197	0.0278	0.0122	-	0.0002	0	0.0091	0	0.0001	0	0	0.0771	0	0	0.008	0.0001	0
Ordos, China [Mongolian]	0.0476	0.0837	0.0849	0.1289	0.0226	0.0377	0.0444	0.0677	0.0462	0.0161	0.034	0.0089	-0.0002	0.0373	0.0234	-	0.0082	0	0.0003	0	0	0	0.0017	0	0.0129	0	0	0
Xinjiang, China [Mongolian]	0.0909	0.1418	0.1304	0.1983	0.0468	0.0796	0.092	0.1283	0.0918	0.0401	0.0685	0.0353	0.0086	0.0817	0.0584	0.0084	-	0	0.0001	0	0	0	0	0	0.0007	0	0	0
Beichuan, China [Qiang]	0.0044	0.0417	0.0101	0.0434	0.0478	0.0059	0.0033	0.0267	0.0001	0.0525	0.0062	0.0396	0.0531	0.0044	0.0132	0.0523	0.0981	-	0	0.0013	0	0	0.0001	0	0	0.0168	0.01	0
Qinghai, China [Salar]	0.0604	0.0953	0.072	0.1517	0.0359	0.0523	0.0615	0.1096	0.0546	0.0227	0.0395	0.0146	0.0117	0.0571	0.0471	0.0275	0.0373	0.067	-	0	0	0	0.0002	0.0001	0.0138	0	0	0
Fujian, China [She]	0.0255	0.0658	0.029	0.0798	0.1013	0.0453	0.0278	0.0676	0.031	0.0861	0.0306	0.0742	0.0881	0.0323	0.0561	0.0936	0.1371	0.0228	0.1009	-	0	0	0	0	0	0	0	0
Aba, China [Tibetan]	0.3849	0.4532	0.4157	0.5329	0.3231	0.3671	0.3957	0.4247	0.4005	0.3588	0.3738	0.3305	0.2814	0.3871	0.3189	0.2588	0.2412	0.3962	0.3316	0.4487	-	0.0135	0	0	0	0	0	0
Chamdo, China [Tibetan]	0.3629	0.4122	0.3935	0.5062	0.3019	0.3507	0.3706	0.4012	0.3759	0.3263	0.3488	0.2984	0.2523	0.3609	0.3029	0.2327	0.2198	0.3762	0.3073	0.4277	0.0451	-	0	0	0	0	0	0
Guizhou, China [Tujia]	0.0223	0.0694	0.0562	0.0958	0.0126	0.011	0.0209	0.0382	0.0258	0.0244	0.0254	0.0143	0.0157	0.0156	0.0059	0.0127	0.0384	0.0257	0.0355	0.0651	0.3126	0.2967	-	0	0.0001	0	0	0
Qiemo county, China [Uighur]	0.0927	0.1156	0.13	0.1847	0.0612	0.089	0.0904	0.1317	0.0946	0.0211	0.0705	0.0189	0.0155	0.0844	0.0783	0.0313	0.0347	0.109	0.0266	0.1374	0.3175	0.2844	0.0597	-	0.0757	0	0	0
Xinjiang, China [Uighur]	0.071	0.098	0.1089	0.1717	0.0401	0.0651	0.069	0.1038	0.071	0.0132	0.0536	0.0087	0.0034	0.0633	0.0518	0.0112	0.0229	0.0852	0.0168	0.1261	0.29	0.2631	0.0385	0.0042	-	0	0	0
Hunan, China [Yao]	0.0161	0.0394	0.0156	0.0346	0.0333	0.0048	0.0092	0.0156	0.0004	0.0533	0.0203	0.0355	0.054	0.0132	0.0117	0.0546	0.101	0.0056	0.0628	0.0454	0.3933	0.3692	0.0278	0.1074	0.082	-	0	0
Sichuan, China [Yi]	0.0179	0.0558	0.0119	0.0425	0.0751	0.0267	0.0224	0.041	0.0176	0.0828	0.0183	0.0619	0.0699	0.0259	0.0313	0.0747	0.1233	0.0098	0.0842	0.0465	0.3982	0.3803	0.0535	0.1306	0.1045	0.0201	-	0
Guangxi, China [Zhuang]	0.0644	0.0731	0.0315	0.0588	0.0635	0.0363	0.0581	0.074	0.0401	0.1089	0.0688	0.081	0.1132	0.0628	0.0523	0.1121	0.1618	0.0489	0.0912	0.1061	0.4549	0.4349	0.0771	0.1555	0.1402	0.0304	0.053	-
